# Supplementary material for: Cross-Linked Poly(vinylidene fluoride-co-hexafluoropropene) (PVDF-co-HFP) Gel Polymer Electrolyte for Flexible Li-Ion Battery Integrated with Organic Light Emitting Diode (OLED)
Source: Materials (Basel). 2018 Apr 2;11(4):543. doi: 10.3390/ma11040543 (PMC5951427; doi:10.3390/ma11040543)
Supplement: Supplementary file 1 [file materials-11-00543-s001.zip]

Archive with 2 entries (2 files):
- Supplementary Information for Materials-Final.docx
- A video clip for the operation of the OLED connected to a flexible LIB.mp4
